# Supplementary material for: Chronic Stress Is Associated with Reduced Mindful Acceptance Skills but Not with Mindful Attention Monitoring: A Cross-Sectional Study
Source: Int J Environ Res Public Health. 2022 Sep 8;19(18):11304. doi: 10.3390/ijerph191811304 (PMC9517081; doi:10.3390/ijerph191811304)
Supplement: Supplementary file 1 [file ijerph-19-11304-s001.zip]

Archive with 1 entries (1 files):
- ijerph-1839605-supplementary.pdf
